# Supplementary material for: TRPA1 Contributes to FGFR2c Signaling and to Its Oncogenic Outcomes in Pancreatic Ductal Adenocarcinoma-Derived Cell Lines
Source: Cancers (Basel). 2024 Jan 31;16(3):609. doi: 10.3390/cancers16030609 (PMC10854535; doi:10.3390/cancers16030609)
Supplement: Supplementary file 1 [file cancers-16-00609-s001.zip]

Archive with 1 entries (1 files):
- cancers-2785804-supplementary.pdf
